# Supplementary material for: Extremely Rapid Gelling Curcumin Silk-Tyrosine Crosslinked Hydrogels
Source: Gels. 2025 Apr 14;11(4):288. doi: 10.3390/gels11040288 (PMC12027036; doi:10.3390/gels11040288)
Supplement: Supplementary file 1 [file gels-11-00288-s001.zip]

Archive with 1 entries (1 files):
- gels-3508174-supplementary.mp4
